# Supplementary material for: Multigene phylogenetic analyses and morpho-anatomical characterization revealed two new species of Xylariomycetidae from Yunnan, China
Source: MycoKeys. 2026 Jan 29;127:289–306. doi: 10.3897/mycokeys.127.179422 (PMC12877774; doi:10.3897/mycokeys.127.179422)
Supplement: XML Treatment for Amphisphaeria zhaotongensis [file mycokeys.127.179422-treatment1.xml]

<!DOCTYPE tp:taxon-treatment
  PUBLIC "-//TaxonX//DTD Taxonomic Treatment Publishing DTD v0 20100105//EN" "tax-treatment-NSO.dtd">
<tp:taxon-treatment xmlns:tp="http://www.plazi.org/taxpub"><tp:treatment-meta><kwd-group><label>Taxon classification</label><kwd>
                <named-content content-type="kingdom">Fungi</named-content>
              </kwd><kwd>
                <named-content content-type="order">Amphisphaeriales</named-content>
              </kwd><kwd>
                <named-content content-type="family">Amphisphaeriaceae</named-content>
              </kwd></kwd-group><mixed-citation publication-type="journal"><person-group><name><surname>He</surname><given-names>Ming-Hui</given-names></name><name><surname>Luo</surname><given-names>Xing-Yu</given-names></name><name><surname>Habib</surname><given-names>Kamran</given-names></name><name><surname>Lu</surname><given-names>Ping-Zhu</given-names></name><name><surname>Jin</surname><given-names>Yi-Lan</given-names></name><name><surname>Ashraf</surname><given-names>Urooj</given-names></name><name><surname>Li</surname><given-names>Qi-Rui</given-names></name></person-group><article-title>Multigene phylogenetic analyses and morpho-anatomical characterization revealed two new species of <tp:taxon-name><tp:taxon-name-part taxon-name-part-type="subclass" reg="Xylariomycetidae">Xylariomycetidae</tp:taxon-name-part></tp:taxon-name> from Yunnan, China</article-title><source>MycoKeys</source><day>29</day><month>01</month><year>2026</year><volume>127</volume><fpage>289</fpage><lpage>306</lpage><pub-id pub-id-type="doi">10.3897/mycokeys.127.179422</pub-id></mixed-citation></tp:treatment-meta><tp:nomenclature><tp:taxon-name><object-id xmlns:xlink="http://www.w3.org/1999/xlink" content-type="arpha" xlink:type="simple">5541E9C7-CC68-5DEE-8254-D6A322C1790F</object-id><tp:taxon-name-part taxon-name-part-type="genus" reg="Amphisphaeria">Amphisphaeria</tp:taxon-name-part> <tp:taxon-name-part taxon-name-part-type="species" reg="zhaotongensis">zhaotongensis</tp:taxon-name-part>
                    		<object-id xmlns:xlink="http://www.w3.org/1999/xlink" content-type="mycobank" xlink:type="simple">861335</object-id>
                    	</tp:taxon-name><tp:taxon-authority>XY Luo &amp; Q. R. Li</tp:taxon-authority><tp:taxon-status xmlns:xlink="http://www.w3.org/1999/xlink" xlink:type="simple">sp. nov.</tp:taxon-status><xref ref-type="fig" rid="F3">Fig. 3</xref></tp:nomenclature><tp:treatment-sec sec-type="Etymology"><title>Etymology.</title><p>The specific epithet “<italic>zhaotongensis</italic>” refers to Zhaotong city, where the holotype specimen was collected.</p></tp:treatment-sec><tp:treatment-sec sec-type="Type"><title>Type.</title><p>China • Yunnan Province, Zhaotong city, Yongshan county, Wumengshan National Nature Reserve, <named-content xmlns:xlink="http://www.w3.org/1999/xlink" content-type="dwc:verbatimCoordinates" xlink:type="simple">28°19'29.81"N, 104°00'05.54"E</named-content>, altitude: 1367 m, on dead branch of an unidentified plant, June 2024, collected by Xingyu Luo, WMS162 (GMB6412, holotype; <named-content xmlns:xlink="http://www.w3.org/1999/xlink" content-type="dwc:institutional_code" xlink:title="Kunming Institute of Botany, Chinese Academy of Sciences" xlink:href="https://scientific-collections.gbif.org/institution/6039165f-1334-4ac6-a955-5542100c0e50" xlink:type="simple"><abbrev content-type="institution" xlink:title="Herbarium of Cryptogams, Kunming Institute of Botany, and the Chinese Academy of Sciences" xlink:type="simple">KUN</abbrev></named-content>-HKAS 151613, isotype; GMBC6412 ex-holotype culture).</p><fig id="F3" position="float" orientation="portrait"><object-id xmlns:xlink="http://www.w3.org/1999/xlink" content-type="doi" xlink:type="simple">10.3897/mycokeys.127.179422.figure3</object-id><object-id xmlns:xlink="http://www.w3.org/1999/xlink" content-type="arpha" xlink:type="simple">82CCD4EC-5FEC-5059-AB7B-6BA78B152BC0</object-id><label>Figure 3.</label><caption><p><italic><tp:taxon-name><tp:taxon-name-part taxon-name-part-type="genus" reg="Amphisphaeria">Amphisphaeria</tp:taxon-name-part> <tp:taxon-name-part taxon-name-part-type="species" reg="zhaotongensis">zhaotongensis</tp:taxon-name-part></tp:taxon-name></italic> (GMB6412, holotype). <bold>A</bold>. Dead corticated host branch with immersed ascomata; <bold>B–D</bold>. Surface view of ascomata; <bold>E</bold>. Cross section of ascoma; <bold>F, G</bold>. Vertical section of ascomata; <bold>H</bold>. Peridium; <bold>I, J</bold>. Amyloid ascal apical apparatus (stained in Melzer’s reagent); <bold>K</bold>. Paraphyses; <bold>L–O</bold>. Ascospores; <bold>P–R</bold>. Asci. Scale bars: 0.5 mm (<bold>D–F</bold>); 100 μm (<bold>G</bold>); 10 μm (<bold>H–R</bold>)</p></caption><graphic xmlns:xlink="http://www.w3.org/1999/xlink" xlink:href="mycokeys-127-289-g003.jpg" id="oo_1523114.jpg" position="float" orientation="portrait" xlink:type="simple"><uri content-type="original_file" xlink:type="simple">https://binary.pensoft.net/fig/1523114</uri></graphic></fig><p><bold><italic>Paratype</italic></bold>. China • Yunnan Province, Zhaotong city, Yongshan county, Wumengshan National Nature Reserve, <named-content xmlns:xlink="http://www.w3.org/1999/xlink" content-type="dwc:verbatimCoordinates" xlink:type="simple">28°19'29.70"N, 104°00'11.04"E</named-content>, altitude: 1322 m, on dead branch of an unidentified plant, June 2024, collected by Xingyu Luo, WMS613 (GMB6413, paratype; GMBC6413, ex-paratype culture).</p></tp:treatment-sec><tp:treatment-sec sec-type="Description"><title>Description.</title><p>Saprobic on the surface of a dead unknown plant. <bold>Teleomorph</bold>: Ascomata 350–610 µm high × 138–315 µm diam. (<italic>x̄</italic> = 511 × 195 µm, n = 5), perithecial, immersed in sometimes slightly uneven bark, only visible as minute dark dots, scattered or aggregated in small groups, depressed globose, dark. Peridium 32–40 µm thick, composed of several layers of pseudoparenchymatous cells, cells small to medium-sized, thin- to slightly thick-walled, brown externally and hyaline internally. Paraphyses 2.2–4.7 µm wide, hyaline, simple, multiguttulate, septate. Asci 118.5–166 × 6.9–9.3 µm (<italic>x̄</italic> = 138 × 7.8 µm, n = 30), 8-spored, unitunicate, cylindrical, with a short stipe, with apical apparatus 1.1–1.7 × 0.3–0.5 µm (<italic>x̄</italic> = 1.4 × 0.4 µm, n = 10), amyloid, bluing in Melzer’s reagent. Ascospores 17.7–21 × 4.6–6.6 µm (<italic>x̄</italic> = 19 × 5.9 µm, n = 30), L/W = 3.2, uniseriate, oblong or narrowly fusiform, hyaline, 1-septate at the center, slightly constricted at the septum, smooth, straight to slightly curved, thick-walled, without a mucilaginous sheath. <bold>Anamorph</bold>: Not observed.</p></tp:treatment-sec><tp:treatment-sec sec-type="Notes"><title>Notes.</title><p>Phylogenetically, <italic><tp:taxon-name><tp:taxon-name-part taxon-name-part-type="genus" reg="Amphisphaeria">Amphisphaeria</tp:taxon-name-part> <tp:taxon-name-part taxon-name-part-type="species" reg="zhaotongensis">zhaotongensis</tp:taxon-name-part></tp:taxon-name></italic> is closely related to <italic><tp:taxon-name><tp:taxon-name-part taxon-name-part-type="genus" reg="Amphisphaeria">A.</tp:taxon-name-part> <tp:taxon-name-part taxon-name-part-type="species" reg="ailaoshanensis">ailaoshanensis</tp:taxon-name-part></tp:taxon-name></italic> L.S. Dissan., K.D. Hyde &amp; J.C. Kang and <italic><tp:taxon-name><tp:taxon-name-part taxon-name-part-type="genus" reg="Amphisphaeria">A.</tp:taxon-name-part> <tp:taxon-name-part taxon-name-part-type="species" reg="mangrovei">mangrovei</tp:taxon-name-part></tp:taxon-name></italic> Devadatha &amp; V.V. Sarma. In BLASTn search, the <abbrev xmlns:xlink="http://www.w3.org/1999/xlink" xlink:title="internal transcribed spacer" xlink:type="simple">ITS</abbrev> sequence of <italic><tp:taxon-name><tp:taxon-name-part taxon-name-part-type="genus" reg="Amphisphaeria">A.</tp:taxon-name-part> <tp:taxon-name-part taxon-name-part-type="species" reg="zhaotongensis">zhaotongensis</tp:taxon-name-part></tp:taxon-name></italic> showed highest similarity to <italic><tp:taxon-name><tp:taxon-name-part taxon-name-part-type="genus" reg="Amphisphaeria">A.</tp:taxon-name-part> <tp:taxon-name-part taxon-name-part-type="species" reg="ailaoshanensis">ailaoshanensis</tp:taxon-name-part></tp:taxon-name></italic> (KUNCC 2315520, KUNCC 2315521) with 95.59%, followed by <italic><tp:taxon-name><tp:taxon-name-part taxon-name-part-type="genus" reg="Amphisphaeria">A.</tp:taxon-name-part> <tp:taxon-name-part taxon-name-part-type="species" reg="mangrovei">mangrovei</tp:taxon-name-part></tp:taxon-name></italic> (PUFD37) with 90.84%. The <abbrev xmlns:xlink="http://www.w3.org/1999/xlink" xlink:title="large subunit" xlink:type="simple">LSU</abbrev> sequences of <italic><tp:taxon-name><tp:taxon-name-part taxon-name-part-type="genus" reg="Amphisphaeria">A.</tp:taxon-name-part> <tp:taxon-name-part taxon-name-part-type="species" reg="zhaotongensis">zhaotongensis</tp:taxon-name-part></tp:taxon-name></italic> showed 97.51% similarity to <italic><tp:taxon-name><tp:taxon-name-part taxon-name-part-type="genus" reg="Amphisphaeria">A.</tp:taxon-name-part> <tp:taxon-name-part taxon-name-part-type="species" reg="ailaoshanensis">ailaoshanensis</tp:taxon-name-part></tp:taxon-name></italic> (KUNCC 2315520, KUNCC 2315521) and 98.39% to <italic><tp:taxon-name><tp:taxon-name-part taxon-name-part-type="genus" reg="Amphisphaeria">A.</tp:taxon-name-part> <tp:taxon-name-part taxon-name-part-type="species" reg="mangrovei">mangrovei</tp:taxon-name-part></tp:taxon-name></italic> (PUFD37). Morphologically, <italic><tp:taxon-name><tp:taxon-name-part taxon-name-part-type="genus" reg="Amphisphaeria">A.</tp:taxon-name-part> <tp:taxon-name-part taxon-name-part-type="species" reg="zhaotongensis">zhaotongensis</tp:taxon-name-part></tp:taxon-name></italic> resembles <italic><tp:taxon-name><tp:taxon-name-part taxon-name-part-type="genus" reg="Amphisphaeria">A.</tp:taxon-name-part> <tp:taxon-name-part taxon-name-part-type="species" reg="ailaoshanensis">ailaoshanensis</tp:taxon-name-part></tp:taxon-name></italic> in ascospore size but differs by having significantly larger ascomata (350–610 × 138–315 µm vs. 100–140 × 250–350 µm), longer asci (<italic>x̄</italic> = 138 × 7.8 µm vs. 87 × 8 µm), an amyloid apical apparatus (vs. inamyloid), and ascospores with narrow ends (vs. rounded) (<xref ref-type="bibr" rid="B4">Dissanayake et al. 2024</xref>).</p><p><italic><tp:taxon-name><tp:taxon-name-part taxon-name-part-type="genus" reg="Amphisphaeria">Amphisphaeria</tp:taxon-name-part> <tp:taxon-name-part taxon-name-part-type="species" reg="mangrovei">mangrovei</tp:taxon-name-part></tp:taxon-name></italic> can be easily distinguished from <italic><tp:taxon-name><tp:taxon-name-part taxon-name-part-type="genus" reg="Amphisphaeria">A.</tp:taxon-name-part> <tp:taxon-name-part taxon-name-part-type="species" reg="zhaotongensis">zhaotongensis</tp:taxon-name-part></tp:taxon-name></italic> by its smaller ascomata (150–280 µm high × 140–250 µm diam vs. 350–610 µm high × 138–315 µm diam. and smaller ascospores (12–15 µm in length vs. 17.7–21 µm in length) (<xref ref-type="bibr" rid="B24">Phookamsak et al. 2019</xref>).</p><p><italic><tp:taxon-name><tp:taxon-name-part taxon-name-part-type="genus" reg="Amphisphaeria">Amphisphaeria</tp:taxon-name-part> <tp:taxon-name-part taxon-name-part-type="species" reg="zhaotongensis">zhaotongensis</tp:taxon-name-part></tp:taxon-name></italic> is morphologically similar to the type species <italic><tp:taxon-name><tp:taxon-name-part taxon-name-part-type="genus" reg="Amphisphaeria">Amphisphaeria</tp:taxon-name-part> <tp:taxon-name-part taxon-name-part-type="species" reg="umbrina">umbrina</tp:taxon-name-part></tp:taxon-name></italic> in having immersed, globose ascomata, cylindrical asci an amyloid apical apparatus, and 1-septate ascospores. However, it differs from <italic><tp:taxon-name><tp:taxon-name-part taxon-name-part-type="genus" reg="Amphisphaeria">A.</tp:taxon-name-part> <tp:taxon-name-part taxon-name-part-type="species" reg="umbrina">umbrina</tp:taxon-name-part></tp:taxon-name></italic> in having hyaline and slightly smaller ascospores (17.7–21 × 4.6–6.6 µm), whereas <italic><tp:taxon-name><tp:taxon-name-part taxon-name-part-type="genus" reg="Amphisphaeria">A.</tp:taxon-name-part> <tp:taxon-name-part taxon-name-part-type="species" reg="umbrina">umbrina</tp:taxon-name-part></tp:taxon-name></italic> has brown and slightly larger ascospores (20–25 × 6–8 µm).</p></tp:treatment-sec><ref-list><ref id="B4"><mixed-citation xmlns:xlink="http://www.w3.org/1999/xlink" xlink:type="simple">Dissanayake LS, Samarakoon MC, Maharachchikumbura SSN, Hyde KD, Tang X, Li QR, Mortimer PE, Faraj TK, Xu JC, Kang JC, Wanasinghe DN (2024) Exploring the taxonomy and phylogeny of <tp:taxon-name><tp:taxon-name-part taxon-name-part-type="class">Sordariomycetes</tp:taxon-name-part></tp:taxon-name> taxa emphasizing <tp:taxon-name><tp:taxon-name-part taxon-name-part-type="subclass">Xylariomycetidae</tp:taxon-name-part></tp:taxon-name> in Southwestern China. Mycosphere 15(1): 1675–1793. <ext-link xlink:href="10.5943/mycosphere/15/1/12" ext-link-type="doi" xlink:type="simple">https://doi.org/10.5943/mycosphere/15/1/12</ext-link></mixed-citation></ref><ref id="B24"><mixed-citation xmlns:xlink="http://www.w3.org/1999/xlink" xlink:type="simple">Phookamsak R, Hyde KD, Jeewon R, Bhat DJ, Jones EBG, Maharachchikumbura SSN, Raspé O, Karunarathna SC, Wanasinghe DN, Hongsanan S, Doilom M, Tennakoon DS, Machado AR, Firmino AL, Ghosh A, Karunarathna A, Mešić A, Dutta AK, Thongbai B, Devadatha B, Norphanphoun C, Senwanna C, Wei D, Pem D, Ackah FK, Wang GN, Jiang HB, Madrid H, Lee HB, Goonasekara ID, Manawasinghe IS, Kušan I, Cano J, Gené J, Li JF, Das K, Acharya K, Raj KNA, Latha KPD, Chethana KWT, He MQ, Dueñas M, Jadan M, Martín MP, Samarakoon MC, Dayarathne MC, Raza M, Park MS, Telleria MT, Chaiwan N, Matočec N, de Silva NI, Pereira OL, Singh PN, Manimohan P, Uniyal P, Shang QJ, Bhatt RP, Perera RH, Alvarenga RLM, Nogal-Prata S, Singh SK, Vadthanarat S, Oh SY, Huang SK, Rana S, Konta S, Paloi S, Jayasiri SC, Jeon SJ, Mehmood T, Gibertoni TB, Nguyen TTT, Singh U, Thiyagaraja V, Sarma VV, Dong W, Yu XD, Lu YZ, Lim YW, Chen Y, Tkalčec Z, Zhang ZF, Luo ZL, Daranagama DA, Thambugala KM, Tibpromma S, Camporesi E, Bulgakov TS, Dissanayake AJ, Senanayake IC, Dai DQD, Tang LZ, Khan S, Zhang H, Promputtha I, Cai L, Chomnunti P, Zhao RL, Lumyong S, Boonmee S, Wen TC, Mortimer PE, Xu JC (2019) Fungal diversity notes 929–1035: taxonomic and phylogenetic contributions on genera and species of fungi. Fungal Diversity 95: 1–273. <ext-link xlink:href="10.1007/s13225-019-00421-w" ext-link-type="doi" xlink:type="simple">https://doi.org/10.1007/s13225-019-00421-w</ext-link></mixed-citation></ref></ref-list></tp:taxon-treatment>
