# Supplementary material for: Multigene phylogenetic analyses and morpho-anatomical characterization revealed two new species of Xylariomycetidae from Yunnan, China
Source: MycoKeys. 2026 Jan 29;127:289–306. doi: 10.3897/mycokeys.127.179422 (PMC12877774; doi:10.3897/mycokeys.127.179422)
Supplement: XML Treatment for Pallidoperidium yunnanense [file mycokeys.127.179422-treatment2.xml]

<!DOCTYPE tp:taxon-treatment
  PUBLIC "-//TaxonX//DTD Taxonomic Treatment Publishing DTD v0 20100105//EN" "tax-treatment-NSO.dtd">
<tp:taxon-treatment xmlns:tp="http://www.plazi.org/taxpub"><tp:treatment-meta><kwd-group><label>Taxon classification</label><kwd>
                <named-content content-type="kingdom">Fungi</named-content>
              </kwd><kwd>
                <named-content content-type="order">Xylariales</named-content>
              </kwd><kwd>
                <named-content content-type="family">Pallidoperidiaceae</named-content>
              </kwd></kwd-group><mixed-citation publication-type="journal"><person-group><name><surname>He</surname><given-names>Ming-Hui</given-names></name><name><surname>Luo</surname><given-names>Xing-Yu</given-names></name><name><surname>Habib</surname><given-names>Kamran</given-names></name><name><surname>Lu</surname><given-names>Ping-Zhu</given-names></name><name><surname>Jin</surname><given-names>Yi-Lan</given-names></name><name><surname>Ashraf</surname><given-names>Urooj</given-names></name><name><surname>Li</surname><given-names>Qi-Rui</given-names></name></person-group><article-title>Multigene phylogenetic analyses and morpho-anatomical characterization revealed two new species of <tp:taxon-name><tp:taxon-name-part taxon-name-part-type="subclass" reg="Xylariomycetidae">Xylariomycetidae</tp:taxon-name-part></tp:taxon-name> from Yunnan, China</article-title><source>MycoKeys</source><day>29</day><month>01</month><year>2026</year><volume>127</volume><fpage>289</fpage><lpage>306</lpage><pub-id pub-id-type="doi">10.3897/mycokeys.127.179422</pub-id></mixed-citation></tp:treatment-meta><tp:nomenclature><tp:taxon-name><object-id xmlns:xlink="http://www.w3.org/1999/xlink" content-type="arpha" xlink:type="simple">E6184B00-4533-5F20-A3E0-045C54004D1C</object-id><tp:taxon-name-part taxon-name-part-type="genus" reg="Pallidoperidium">Pallidoperidium</tp:taxon-name-part> <tp:taxon-name-part taxon-name-part-type="species" reg="yunnanense">yunnanense</tp:taxon-name-part>
                    		<object-id xmlns:xlink="http://www.w3.org/1999/xlink" content-type="mycobank" xlink:type="simple">861336</object-id>
                    	</tp:taxon-name><tp:taxon-authority>Q. R. Li</tp:taxon-authority><tp:taxon-status xmlns:xlink="http://www.w3.org/1999/xlink" xlink:type="simple">sp. nov.</tp:taxon-status><xref ref-type="fig" rid="F4">Fig. 4</xref></tp:nomenclature><tp:treatment-sec sec-type="Etymology"><title>Etymology.</title><p>The specific epithet “yunnanense” refers to the Yunnan Province, where the holotype specimen was collected.</p><fig id="F4" position="float" orientation="portrait"><object-id xmlns:xlink="http://www.w3.org/1999/xlink" content-type="doi" xlink:type="simple">10.3897/mycokeys.127.179422.figure4</object-id><object-id xmlns:xlink="http://www.w3.org/1999/xlink" content-type="arpha" xlink:type="simple">6D32B85A-D7A9-5F31-87B9-2E5EB80D363F</object-id><label>Figure 4.</label><caption><p><italic><tp:taxon-name><tp:taxon-name-part taxon-name-part-type="genus" reg="Pallidoperidium">Pallidoperidium</tp:taxon-name-part> <tp:taxon-name-part taxon-name-part-type="species" reg="yunnanense">yunnanense</tp:taxon-name-part></tp:taxon-name></italic> (GMB6414, holotype). <bold>A</bold>. Dead corticated host culm with immersed ascomata; <bold>B</bold>. Surface view of ascomata; <bold>C</bold>. Cross section of ascoma; <bold>D, F</bold>. Vertical section of ascoma; <bold>E</bold>. Peridium; <bold>G</bold>. Inamyloid ascal apical apparatus (stained in Melzer’s reagent); <bold>H</bold>. Paraphyses; <bold>I–L</bold>. Ascospores; <bold>M–O</bold>. Asci. Scale bars: 0.5 mm (<bold>B–D</bold>); 100 μm (<bold>F</bold>); 10 μm (<bold>E, G–O</bold>)</p></caption><graphic xmlns:xlink="http://www.w3.org/1999/xlink" xlink:href="mycokeys-127-289-g004.jpg" id="oo_1523115.jpg" position="float" orientation="portrait" xlink:type="simple"><uri content-type="original_file" xlink:type="simple">https://binary.pensoft.net/fig/1523115</uri></graphic></fig></tp:treatment-sec><tp:treatment-sec sec-type="Type"><title>Type.</title><p>China • Yunnan Province, Zhaotong city, Yongshan county, Wumengshan National Nature Reserve, <named-content xmlns:xlink="http://www.w3.org/1999/xlink" content-type="dwc:verbatimCoordinates" xlink:type="simple">28°19'29.72"N, 104°00'11.55"E</named-content>, altitude: 1228 m, on dead bamboo, June 2024, collected by Xingyu Luo, WMS149 (GMB6414, holotype; <named-content xmlns:xlink="http://www.w3.org/1999/xlink" content-type="dwc:institutional_code" xlink:title="Kunming Institute of Botany, Chinese Academy of Sciences" xlink:href="https://scientific-collections.gbif.org/institution/6039165f-1334-4ac6-a955-5542100c0e50" xlink:type="simple"><abbrev content-type="institution" xlink:title="Herbarium of Cryptogams, Kunming Institute of Botany, and the Chinese Academy of Sciences" xlink:type="simple">KUN</abbrev></named-content>-HKAS 151614, isotype; GMBC6414 ex-holotype culture).</p><p><bold><italic>Paratype</italic></bold>. • Yunnan Province, Zhaotong city, Yongshan county, Wumengshan National Nature Reserve, <named-content xmlns:xlink="http://www.w3.org/1999/xlink" content-type="dwc:verbatimCoordinates" xlink:type="simple">28°19'29.36"N, 104°00'10.28"E</named-content>, altitude: 1300 m, on dead bamboo, June 2024, collected by Xingyu Luo, WMS614 (GMB6415, paratype; GMBC6415, ex paratype culture).</p></tp:treatment-sec><tp:treatment-sec sec-type="Description"><title>Description.</title><p>Saprobic on dead bamboo. <bold>Teleomorph</bold>: Ascomata 293–433 µm high, 446–700 µm diam., perithecial, deeply immersed in host tissue, solitary, subglobose. Ostiolar neck conical to cylindrical, 175–233 µm diam., periphysate. Ascomatal wall 15-56 µm thick, composed of 3-5 layers of elongate cells of 5–8.8 × 2–3 µm, hyaline at the inside, pale brown towards the outside. Paraphyses 1.7–3 µm wide, numerous, septate, unbranched, cylindrical, hyaline. Asci 118–151 × 6.7–10.3 µm (<italic>x̄</italic> = 130 × 8.5 µm, n = 20), 8-spored, unitunicate, cylindrical, with a short stipe, with apical apparatus not bluing in Melzer’s reagent. Ascospores 14.4–18 × 5.5–7.3 µm (<italic>x̄</italic> = 16 × 6.4 µm, n = 30), l/w = 2.5, uniseriate, ellipsoid to fusiform, unicellular, brown, surrounded by a narrow mucilaginous sheath. <bold>Anamorph</bold>: Not observed.</p></tp:treatment-sec><tp:treatment-sec sec-type="Habit and habitat"><title>Habit and habitat.</title><p>Scattered on dead bamboo.</p></tp:treatment-sec><tp:treatment-sec sec-type="Notes"><title>Notes.</title><p>Morphologically, <italic><tp:taxon-name><tp:taxon-name-part taxon-name-part-type="genus" reg="Pallidoperidium">Pallidoperidium</tp:taxon-name-part> <tp:taxon-name-part taxon-name-part-type="species" reg="yunnanense">yunnanense</tp:taxon-name-part></tp:taxon-name></italic> resembles <italic><tp:taxon-name><tp:taxon-name-part taxon-name-part-type="genus" reg="Pallidoperidium">P.</tp:taxon-name-part> <tp:taxon-name-part taxon-name-part-type="species" reg="exasperatum">exasperatum</tp:taxon-name-part></tp:taxon-name></italic> R. Sugita &amp; Kaz. Tanaka and <italic><tp:taxon-name><tp:taxon-name-part taxon-name-part-type="genus" reg="Pallidoperidium">P.</tp:taxon-name-part> <tp:taxon-name-part taxon-name-part-type="species" reg="paraexasperatum">paraexasperatum</tp:taxon-name-part></tp:taxon-name></italic> R. Sugita &amp; Kaz. Tanaka, in having immersed perithecial ascomata, cylindrical unitunicate asci with a discoid apical apparatus, and brown, ellipsoid to fusiform ascospores. However, <italic><tp:taxon-name><tp:taxon-name-part taxon-name-part-type="genus" reg="Pallidoperidium">P.</tp:taxon-name-part> <tp:taxon-name-part taxon-name-part-type="species" reg="yunnanense">yunnanense</tp:taxon-name-part></tp:taxon-name></italic> differs from <italic><tp:taxon-name><tp:taxon-name-part taxon-name-part-type="genus" reg="Pallidoperidium">P.</tp:taxon-name-part> <tp:taxon-name-part taxon-name-part-type="species" reg="exasperatum">exasperatum</tp:taxon-name-part></tp:taxon-name></italic> by having markedly broader ascomata (446–700 µm vs. 320–390 µm wide) and ascospores with a narrow mucilaginous sheath (vs. ascospores with a thick mucilaginous sheath) (<xref ref-type="bibr" rid="B35">Sugita et al. 2024</xref>).</p><p><italic><tp:taxon-name><tp:taxon-name-part taxon-name-part-type="genus" reg="Pallidoperidium">P.</tp:taxon-name-part> <tp:taxon-name-part taxon-name-part-type="species" reg="yunnanense">yunnanense</tp:taxon-name-part></tp:taxon-name></italic> is distinguished from the additional two species in the genus by its smaller, narrower ascospores (14.4–18 × 5.5–7.3 µm) compared to <italic><tp:taxon-name><tp:taxon-name-part taxon-name-part-type="genus" reg="Pallidoperidium">P.</tp:taxon-name-part> <tp:taxon-name-part taxon-name-part-type="species" reg="chinense">chinense</tp:taxon-name-part></tp:taxon-name></italic> (18–35 × 5–9.5 µm) and <italic><tp:taxon-name><tp:taxon-name-part taxon-name-part-type="genus" reg="Pallidoperidium">P.</tp:taxon-name-part> <tp:taxon-name-part taxon-name-part-type="species" reg="smilacis">smilacis</tp:taxon-name-part></tp:taxon-name></italic> (16.3–18.3 × 7.7–8.4 µm). In addition, <italic><tp:taxon-name><tp:taxon-name-part taxon-name-part-type="genus" reg="Pallidoperidium">P.</tp:taxon-name-part> <tp:taxon-name-part taxon-name-part-type="species" reg="chinense">chinense</tp:taxon-name-part></tp:taxon-name></italic> and <italic><tp:taxon-name><tp:taxon-name-part taxon-name-part-type="genus" reg="Pallidoperidium">P.</tp:taxon-name-part> <tp:taxon-name-part taxon-name-part-type="species" reg="smilacis">smilacis</tp:taxon-name-part></tp:taxon-name></italic> have smooth to roughened ascospores with a thick mucilaginous sheath, while mucilaginous sheath narrow in <italic><tp:taxon-name><tp:taxon-name-part taxon-name-part-type="genus" reg="Pallidoperidium">P.</tp:taxon-name-part> <tp:taxon-name-part taxon-name-part-type="species" reg="yunnanense">yunnanense</tp:taxon-name-part></tp:taxon-name></italic> (<xref ref-type="bibr" rid="B8">Habib et al. 2025</xref>).</p><p>Phylogenetically, <italic><tp:taxon-name><tp:taxon-name-part taxon-name-part-type="genus" reg="Pallidoperidium">Pallidoperidium</tp:taxon-name-part> <tp:taxon-name-part taxon-name-part-type="species" reg="yunnanense">yunnanense</tp:taxon-name-part></tp:taxon-name></italic> forms an independent clade in a basal position within the genus. Although phylogenetically distinct, its morphology is consistent with the generic concept of <italic><tp:taxon-name><tp:taxon-name-part taxon-name-part-type="genus" reg="Pallidoperidium">Pallidoperidium</tp:taxon-name-part></tp:taxon-name></italic>, including subglobose, deeply immersed perithecial ascomata, discoid apical apparatus, and ellipsoid to fusiform brown ascospores (Table <xref ref-type="table" rid="T2">2</xref>).</p><table-wrap id="T2" position="float" orientation="portrait"><label>Table 2.</label><caption><p>Distinguishing characters of <italic><tp:taxon-name><tp:taxon-name-part taxon-name-part-type="genus" reg="Pallidoperidium">Pallidoperidium</tp:taxon-name-part></tp:taxon-name></italic> species.</p></caption><table><tbody><tr><th rowspan="1" colspan="1">Character</th><th rowspan="1" colspan="1">
                      <italic>
                        <tp:taxon-name><tp:taxon-name-part taxon-name-part-type="genus" reg="Pallidoperidium">Pallidoperidium</tp:taxon-name-part> <tp:taxon-name-part taxon-name-part-type="species" reg="yunnanense">yunnanense</tp:taxon-name-part></tp:taxon-name>
                      </italic>
                    </th><th rowspan="1" colspan="1">
                      <italic>
                        <tp:taxon-name><tp:taxon-name-part taxon-name-part-type="genus" reg="Pallidoperidium">P.</tp:taxon-name-part> <tp:taxon-name-part taxon-name-part-type="species" reg="exasperatum">exasperatum</tp:taxon-name-part></tp:taxon-name>
                      </italic>
                    </th><th rowspan="1" colspan="1">
                      <italic>
                        <tp:taxon-name><tp:taxon-name-part taxon-name-part-type="genus" reg="Pallidoperidium">P.</tp:taxon-name-part> <tp:taxon-name-part taxon-name-part-type="species" reg="paraexasperatum">paraexasperatum</tp:taxon-name-part></tp:taxon-name>
                      </italic>
                    </th><th rowspan="1" colspan="1">
                      <italic>
                        <tp:taxon-name><tp:taxon-name-part taxon-name-part-type="genus" reg="Pallidoperidium">P.</tp:taxon-name-part> <tp:taxon-name-part taxon-name-part-type="species" reg="chinense">chinense</tp:taxon-name-part></tp:taxon-name>
                      </italic>
                    </th><th rowspan="1" colspan="1">
                      <italic>
                        <tp:taxon-name><tp:taxon-name-part taxon-name-part-type="genus" reg="Pallidoperidium">P.</tp:taxon-name-part> <tp:taxon-name-part taxon-name-part-type="species" reg="smilacis">smilacis</tp:taxon-name-part></tp:taxon-name>
                      </italic>
                    </th></tr><tr><td rowspan="1" colspan="1">Ascomata size</td><td rowspan="1" colspan="1">293–433 µm height × 446–700 µm diam.</td><td rowspan="1" colspan="1">300–440 µm height × 320–390 µm diam.</td><td rowspan="1" colspan="1">290–350 µm height × 320–340 µm diam.</td><td rowspan="1" colspan="1">300–500 µm height × 350–600 µm diam.</td><td rowspan="1" colspan="1">412–443 µm height × 292–443 µm diam.</td></tr><tr><td rowspan="1" colspan="1">Ascospore size</td><td rowspan="1" colspan="1">14.4–18 × 5.5–7.3</td><td rowspan="1" colspan="1">15.5–22.5 × 6–7.5</td><td rowspan="1" colspan="1">15–19 × 5.5–7.5</td><td rowspan="1" colspan="1">18–35 × 5–9.5</td><td rowspan="1" colspan="1">16.3–18.3 × 7.7–8.4</td></tr><tr><td rowspan="1" colspan="1">Ascospore ornamentation</td><td rowspan="1" colspan="1">Rough, narrow mucilaginous sheath</td><td rowspan="1" colspan="1">Rough, with thick mucilaginous sheath</td><td rowspan="1" colspan="1">Rough, with mucilaginous sheath</td><td rowspan="1" colspan="1">Smooth to rough, thick mucilaginous sheath</td><td rowspan="1" colspan="1">Smooth, with mucilaginous sheath</td></tr><tr><td rowspan="1" colspan="1">Apical apparatus</td><td rowspan="1" colspan="1">Inamyloid</td><td rowspan="1" colspan="1">Amyloid, thin discoid</td><td rowspan="1" colspan="1">Amyloid, thin discoid</td><td rowspan="1" colspan="1">Inamyloid</td><td rowspan="1" colspan="1">Inamyloid</td></tr></tbody></table></table-wrap></tp:treatment-sec><ref-list><ref id="B35"><mixed-citation xmlns:xlink="http://www.w3.org/1999/xlink" xlink:type="simple">Sugita R, Yoshioka R, Tanaka K (2024) <italic><tp:taxon-name><tp:taxon-name-part taxon-name-part-type="genus">Anthostomella</tp:taxon-name-part></tp:taxon-name></italic>-like fungi on bamboo: Four new genera belonging to a new family <tp:taxon-name><tp:taxon-name-part taxon-name-part-type="family">Pallidoperidiaceae</tp:taxon-name-part></tp:taxon-name> (<tp:taxon-name><tp:taxon-name-part taxon-name-part-type="order">Xylariales</tp:taxon-name-part></tp:taxon-name>). Mycoscience 65: 28–46. <ext-link xlink:href="10.47371/mycosci.2023.11.005" ext-link-type="doi" xlink:type="simple">https://doi.org/10.47371/mycosci.2023.11.005</ext-link></mixed-citation></ref><ref id="B8"><mixed-citation xmlns:xlink="http://www.w3.org/1999/xlink" xlink:type="simple">Habib K, Li WH, Ren YL, Liu LL, Lu CT, Zhang QF, Yao ZQ, Luo XY, Zhou X, Zeng WY, Kang YQ, Shen XC, Wijayawardene NN, Elgorban AM, AlN/A Rejaie S, Li QR (2025) Exploration of ascomycetous fungi revealing novel taxa in Southwestern China. Mycosphere 16: 1412–1529. <ext-link xlink:href="10.5943/mycosphere/16/1/9" ext-link-type="doi" xlink:type="simple">https://doi.org/10.5943/mycosphere/16/1/9</ext-link></mixed-citation></ref></ref-list></tp:taxon-treatment>
